# Supplementary material for: Effects of Gestational Sleep Patterns and Their Changes on Maternal Glycemia and Offspring Physical Growth in Early Life
Source: Nutrients. 2022 Aug 18;14(16):3390. doi: 10.3390/nu14163390 (PMC9416776; doi:10.3390/nu14163390)
Supplement: Supplementary file 1 [file nutrients-14-03390-s001.zip]

Archive with 1 entries (1 files):
- nutrients-1870686-supplementary.pdf
